# Supplementary material for: Short-Term Foreshocks as Key Information for Mainshock Timing and Rupture: The Mw6.8 25 October 2018 Zakynthos Earthquake, Hellenic Subduction Zone
Source: Sensors (Basel). 2020 Oct 5;20(19):5681. doi: 10.3390/s20195681 (PMC7583035; doi:10.3390/s20195681)
Supplement: Supplementary file 1 [file sensors-20-05681-s001.zip]

Archive with 1 entries (1 files):
- 2018 foreshocks.mkv
